# Supplementary material for: The Effect of Cholesterol Content on the Adjuvant Activity of Nucleic-Acid-Free Lipid Nanoparticles
Source: Pharmaceutics. 2024 Jan 26;16(2):181. doi: 10.3390/pharmaceutics16020181 (PMC10893020; doi:10.3390/pharmaceutics16020181)
Supplement: Supplementary file 1 [file pharmaceutics-16-00181-s001.zip]

Archive with 1 entries (1 files):
- pharmaceutics-2790348-supplementary.pdf
